# Supplementary material for: Optimization of Ultrasound Pretreatment for Enhanced Drying Efficiency and Piperine Retention in Black Pepper (Piper nigrum L.)
Source: Foods. 2025 Dec 27;15(1):86. doi: 10.3390/foods15010086 (PMC12785996; doi:10.3390/foods15010086)
Supplement: Supplementary file 1 [file foods-15-00086-s001.zip]

Archive with 1 entries (1 files):
- foods-4041069-supplementary.pdf
